# Supplementary material for: Critical evaluation of HPV16 gene copy number quantification by SYBR green PCR
Source: BMC Biotechnol. 2008 Jul 24;8:57. doi: 10.1186/1472-6750-8-57 (PMC2529285; doi:10.1186/1472-6750-8-57)
Supplement: Additional file 1 — Crossing point values used in critical evaluation of HPV16 gene copy number quantification by SYBR green PCR. The Microsoft Excel workbook of Additional file 1 contains four worksheets. 1: NA6 Standard Curves. The crossing point values used in generation of external calibration curves for absolute quantification of viral E2, viral E6 and host HMBS genes are presented. For each gene, four runs of a seven point NA6 titration series were conducted in triplicate. 2: Accuracy Test. The crossing point values used to determine viral load and physical state of a three point serial dilution of a mixture of test gDNA and HPV16 plasmid DNA are presented. Three runs were undertaken at each titration point in triplicate. 3: Assessment of Cell Lines. The crossing point values used to derive viral load and physical state of five cervical carcinoma cell lines are presented. Each cell line was assessed in three separate runs, and each reaction was performed in triplicate. 4: Assessment of Clinical Samples. The crossing point values used to derive viral load and physical state of 14 squamous cell cervical carcinoma samples are presented. One run was undertaken for each sample, and all reactions were performed in triplicate. [file 1472-6750-8-57-S1.xls]

## Sheet: NA6 Standard Curves
					Run 1 Cp values				Run 2 Cp values				Run 3 Cp values				Run 4 Cp values				Optimised
	NA6 Amount	#Molecules	Log		E2	E6	HMBS		E2	E6	HMBS		E2	E6	HMBS		E2	E6	HMBS		Amplicon	Efficiency	Nt Value	Ft Setting
	2ng 1	417600000	8.62076		8.8972	9.19023	8.20943		9.77423	10.1435	9.27529		9.64122	10.4387	9.12511		10.1796	9.97872	8.75913		E2	0.90838	274293000000	0.010973
	2ng 2	417600000	8.62076		NA	9.25019	8.06276		9.65629	10.0599	9.00633		9.92652	10.2559	9.14298		10.4428	9.9059	8.76775		E6	0.950109	3.3806e+11	0.011023
	2ng 3	417600000	8.62076		9.37183	9.36574	7.93451		10.5119	10.3338	8.91681		9.7871	10.4288	9.14502		10.497	10.031	8.62904		HMBS	0.910456	2.28115e+11	0.00871
	200pg 1	41760000	7.62076		13.2689	13.018	11.8137		12.5245	13.5752	12.4429		12.3906	13.1253	11.9265		12.5705	12.4925	11.5757
	200pg 2	41760000	7.62076		13.5632	12.9426	12.0193		13.463	13.3745	12.4255		12.876	12.8752	12.0876		13.0907	12.387	11.3011
	200pg 3	41760000	7.62076		13.7842	13.0608	11.6399		13.6789	13.4253	12.1122		12.6429	12.795	11.8615		13.829	12.5147	11.087
	20pg 1	4176000	6.62076		16.7405	16.2502	15.4703		16.8542	17.1115	16.0658		16.3403	16.8041	16.1536		16.9839	16.8586	16.1795
	20pg 2	4176000	6.62076		16.714	16.4127	15.0796		17.0051	17.0391	16.0188		17.0635	16.9431	15.8182		17.0744	16.9526	15.5977
	20pg 3	4176000	6.62076		17.108	16.4319	15.0599		17.3322	17.072	15.7177		17.2663	16.9378	15.7963		17.3473	17.273	15.3875
	2pg 1	417600	5.62076		20.6241	20.268	18.5112		20.3958	20.2571	19.261		20.7163	20.3094	19.2377		20.6802	20.4247	19.0789
	2pg 2	417600	5.62076		20.8578	20.2801	19.1246		19.5666	20.3082	19.4106		20.8452	20.2385	19.3607		20.8819	20.1449	19.1214
	2pg 3	417600	5.62076		20.7004	20.1429	18.9161		20.6616	20.2828	19.0548		20.4666	20.1326	19.3593		20.6413	20.3021	18.8249
	200fg 1	41760	4.62076		24.7557	24.2424	22.0554		24.1645	23.8714	22.766		24.0069	24.0933	22.9842		23.8295	23.8287	22.762
	200fg 2	41760	4.62076		24.4582	24	22.5895		24.0241	23.5859	22.8026		23.7781	23.921	22.9662		24.2498	23.5313	22.6067
	200fg 3	41760	4.62076		24.6138	24.1221	22.6798		24.5935	24.0054	22.7505		24.0804	23.9573	22.9924		24.5458	23.6789	22.4394
	20fg 1	4176	3.62076		28.4211	27.4544	26.2893		27.6917	27.2335	26.7762		27.5416	27.0364	26.64		27.349	27.2264	26.5984
	20fg 2	4176	3.62076		28.0491	27.4702	26.2276		27.8429	27.1233	26.5474		27.7694	26.9934	26.6559		27.9466	27.0623	26.1086
	20fg 3	4176	3.62076		28.2218	27.5196	26.1827		28.2151	26.8004	26.5571		27.6853	27.0014	26.8212		27.7445	27.1014	25.2036
	2fg 1	417.6	2.62076		31.8731	30.3414	28.0499		29.7256	30.2866	29.9203		30.7685	30.5818	30.3112		31.0197	30.5969	30.6641
	2fg 2	417.6	2.62076		28.3146	31.4616	30.0146		30.2181	29.8851	29.1106		30.8218	30.151	29.919		30.5102	30.1483	30.2
	2fg 3	417.6	2.62076		31.4523	31.4875	30.9737		30.8577	27.3857	29.2522		31.6193	30.3746	30.212		31.4988	30.3419	28.5636
				RSQ	0.987423	0.998837	0.995221		0.994545	0.990892	0.998657		0.997621	0.998234	0.999013		0.997265	0.997349	0.994587
				Efficiency	0.881073	0.87846	0.888907		0.930968	1.01856	0.948475		0.890728	0.965556	0.902779		0.927023	0.938383	0.905558
				NT	1.81065e+11	1.43403e+11	6.93727e+10		2.8539e+11	5.85431e+11	1.6917e+11		1.81623e+11	3.68007e+11	1.11073e+11		3.11657e+11	2.55641e+11	8.85644e+10
				Average Cps
				Log	E2	E6	HMBS
				8.62076	9.62307	9.93777	8.74795
				8.62076	10.0086	9.86797	8.74495
				8.62076	10.042	10.0399	8.65635
				7.62076	12.6886	13.0528	11.9397
				7.62076	13.2482	12.8949	11.9584
				7.62076	13.4838	12.949	11.6752
				6.62076	16.7297	16.7561	15.9052
				6.62076	16.9642	16.8369	15.6286
				6.62076	17.2635	16.9287	15.4903
				5.62076	20.6041	20.3148	19.0222
				5.62076	20.5379	20.2429	19.2543
				5.62076	20.6175	20.2151	19.0334
				4.62076	24.1892	24.0089	22.6419
				4.62076	24.1276	23.6794	22.7412
				4.62076	24.4584	23.9409	22.7155
				3.62076	27.7509	27.2377	26.5759
				3.62076	27.902	27.1623	26.3849
				3.62076	27.9667	27.1057	26.1912
				2.62076	30.8467	30.4517	29.7364
				2.62076	29.9662	30.4115	29.811
				2.62076	31.357	29.8974	29.7504
				Values plotted & used in calculations following omission of errant data points
				Run 1 Cp values				Run 2 Cp values				Run 3 Cp values				Run 4 Cp values
				E2	E6	HMBS		E2	E6	HMBS		E2	E6	HMBS		E2	E6	HMBS
				8.8972	9.19023	8.20943		9.77423	10.1435	9.27529		9.64122	10.4387			10.1796	9.97872	8.75913
					9.25019	8.06276		9.65629	10.0599	9.00633		9.92652	10.2559	9.14298		10.4428	9.9059	8.76775
				9.37183	9.36574	7.93451		10.5119	10.3338	8.91681		9.7871	10.4288	9.14502		10.497	10.031	8.62904
				13.2689	13.018	11.8137		12.5245	13.5752	12.4429		12.3906	13.1253	11.9265		12.5705	12.4925	11.5757
				13.5632	12.9426	12.0193		13.463	13.3745	12.4255		12.876	12.8752	12.0876		13.0907	12.387	11.3011
				13.7842	13.0608	11.6399		13.6789	13.4253	12.1122		12.6429	12.795	11.8615		13.829	12.5147	11.087
				16.7405	16.2502	15.4703		16.8542	17.1115	16.0658		16.3403	16.8041			16.9839	16.8586	16.1795
				16.714	16.4127	15.0796		17.0051	17.0391	16.0188		17.0635	16.9431	15.8182		17.0744	16.9526	15.5977
				17.108	16.4319	15.0599		17.3322	17.072	15.7177		17.2663	16.9378	15.7963		17.3473	17.273	15.3875
				20.6241	20.268	18.5112		20.3958	20.2571	19.261		20.7163	20.3094	19.2377		20.6802	20.4247	19.0789
				20.8578	20.2801	19.1246		19.5666	20.3082	19.4106		20.8452	20.2385	19.3607		20.8819	20.1449	19.1214
				20.7004	20.1429	18.9161		20.6616	20.2828			20.4666	20.1326	19.3593		20.6413	20.3021	18.8249
				24.7557	24.2424	22.0554		24.1645	23.8714	22.766		24.0069	24.0933	22.9842		23.8295	23.8287	22.762
				24.4582		22.5895		24.0241	23.5859	22.8026		23.7781	23.921	22.9662		24.2498	23.5313	22.6067
				24.6138	24.1221	22.6798		24.5935	24.0054	22.7505		24.0804	23.9573	22.9924		24.5458	23.6789	22.4394
				28.4211	27.4544	26.2893		27.6917	27.2335	26.7762		27.5416	27.0364	26.64		27.349	27.2264	26.5984
				28.0491	27.4702	26.2276		27.8429	27.1233	26.5474		27.7694	26.9934	26.6559		27.9466	27.0623	26.1086
				28.2218	27.5196	26.1827		28.2151	26.8004	26.5571		27.6853	27.0014	26.8212		27.7445	27.1014	25.2036
				31.8731	30.3414	28.0499		29.7256	30.2866	29.9203		30.7685	30.5818	30.3112		31.0197	30.5969	30.6641
				28.3146	31.4616	30.0146		30.2181	29.8851	29.1106		30.8218	30.151	29.919		30.5102	30.1483	30.2
				31.4523	31.4875	30.9737		30.8577	27.3857	29.2522		31.6193	30.3746	30.212		31.4988	30.3419	28.5636

## Sheet: Accuracy Test
		Exptected quantification in 2 ml of template						Mean Spectrophotometry assessment				Samples per ml
		E2	E6	HMBS / hap	E2/E6	E6/dipgen		Dilution ratio A-B		4.64		A	51ng Host 10pg pSP64 HPV16
	A	760000	760000	28571	1	53		Dilution ratio B-C		3.67		B	11ng Host 2.16pg pSP64 HPV16
	B	163922	163922	6163	1	53						C	3ng Host 58.9fg pSP64 HPV16
	C	44665	44665	1679	1	53
		Set 1 Cp Values										Optimised NA6 calibration curve values
		E2			E6			HMBS				Amplicon	Efficiency	Nt value	Ft value
		rep1	rep2	rep3	rep1	rep2	rep3	rep1	rep2	rep3		E2	0.917842	1.83069e+11	0.00382
	A	17.8367	17.1785	16.9762	16.0097	15.8074	15.8263	21.0782	21.0626	21.0072		E6	0.990304	7.30882e+10	0.00217
	B	19.5341	19.7744	19.7228	17.3078	17.2822	17.3068	23.3052	23.6284	23.5474		HMBS	1.01359	2.60139e+11	0.00723
	C	22.5655	22.6607	22.9524	17.466	17.7431	17.5783	25.7155	26.0079	26.0084
		Set 2 Cp Values
		E2			E6			HMBS
		rep1	rep2	rep3	rep1	rep2	rep3	rep1	rep2	rep3
	A	16.8816	16.8558	16.9723	15.9111	15.9551	15.9154	21.0139	21.1113	21.1261
	B	19.2231	19.4839	19.677	18.0149	18.3112	18.3369	23.9604	23.9459	23.7846
	C	22.7265	22.4363	23.0738	19.7075	20.0877	20.0823	24.0276	27.3329	27.5837
		Set 3 Cp Values
		E2			E6			HMBS
		rep1	rep2	rep3	rep1	rep2	rep3	rep1	rep2	rep3
	A	18.3651	18.5549	18.5805	16.2218	16.0488	16.1861	21.1575	21.1824	21.1338
	B	20.9879	21.0708	21.158	17.9196	18.0276	18.0694	23.8125	24.0373	24.1035
	C	24.2347	24.4781	24.623	19.2647	19.7731	19.856	26.8672	27.0239	26.1956
		Viral load assessment in 2 ml of template
		E2	E6	HMBS	E2/dipgen	E6/dipgen	E2/E6
	A	1.78613e+06	1.23223e+06	99631.7	35.8546	24.7357	1.44951
	B	416808	344845	14873.3	56.0479	46.3711	1.20868	Best performing template concentrations
	C	53912.5	81194.2	2094.37	51.4832	77.5356	0.663995
		Absolute quantification of amplicons per A, B & C
		E2	E6	HMBS	E2 % Change	E6 % Change	HMBS %Change
	A	893063	616115	49815.8	-17.5083	18.9323	-74.358
	B	208404	172423	7436.64	-27.1362	-5.18574	-20.666	Best performing template concentrations
	C	26956.3	40597.1	1047.19	39.6479	9.10758	37.6304

## Sheet: Assessment of Cell Lines
		Run 1 Cp Values											Optimised NA6 calibration curve values
		E2			E6			HMBS					Amplicon	Efficiency	Nt value	Ft value
		rep1	rep2	rep3	rep1	rep2	rep3	rep1	rep2	rep3			E2	0.90838	274293000000	0.010973
	C33A	26.0917	26.0022	25.8722	21.5176	21.3041	21.3622	20.6088	20.4829	20.8811			E6	0.950109	3.3806e+11	0.011023
	CaSki	14.3915	14.1021	14.4288	14.976	15.0284	15.2494	23.9611	23.6408	23.3088			HMBS	0.910456	2.28115e+11	0.00871
	SiHa	26.2226	24.4605	26.9246	22.9633	22.9294	22.743	23.2703	23.1726	22.951
	W12.Ser1p16	16.7912	16.313	16.179	16.2572	16.2588	16.6081	22.9254	22.9651	23.1101		10 pg weights
	W12.Ser1p57	22.1096	21.789	21.9568	21.0378	21.2409	21.1398	21.8101	21.9303	21.6983			E2	E6	HMBS
	NA6 10pg	19.7468	19.6163	19.3744	19.3113	18.0917	18.7446	18.0031	17.7181	18.3752		CaSki, SiHa	4.87713	3.37909	2.10833
	NA6 10pg	14.9183	15.2445	12.2397	15.0734	15.1622	15.405	13.4879	13.2268	15.7759		C33a, W12.Ser1p16, W12.Ser1p57	0.234195	0.308814	0.113387
		Run 2 Cp Values
		E2			E6			HMBS
		rep1	rep2	rep3	rep1	rep2	rep3	rep1	rep2	rep3
	C33A	26.234	25.9571	25.4564	25.8547	25.9296	25.8163	20.2091	20.2075	20.1925
	CaSki	14.5449	14.019	14.3865	15.0136	15.0768	15.0952	24.4231	23.8201	23.917
	SiHa	26.159	26.1375	26.5196	22.8235	22.7195	22.6542	23.3141	23.3177	23.1437
	W12.Ser1p16	16.9172	16.63	16.5825	16.1642	16.3658	16.4023	22.8503	22.9999	22.6467		10 pg weights
	W12.Ser1p57	22.0482	21.913	21.9412	21.3972	21.3672	21.6544	21.7354	21.438	21.8219			E2	E6	HMBS
	NA6 10pg	19.5214	19.2323	19.9929	19.1822	18.2758	19.1842	18.0384	18.0128	18.2164		CaSki, SiHa	4.58688	4.52634	2.15705
	NA6 10pg	14.8226	14.9158	15.0516	14.6424	15.1151	15.8451	15.2056	15.1133	15.0517		C33a, W12.Ser1p16, W12.Ser1p57	0.233826	0.299249	0.324725
		Run3 Cp Values
		E2			E6			HMBS
		rep1	rep2	rep3	rep1	rep2	rep3	rep1	rep2	rep3
	C33A	31.3769	31.2332	31.1591	31.1872	31.032	31.1822	19.2085	19.2442	19.2344
	CaSki	13.9406	13.5295	14.2171	14.3576	14.4383	14.6041	23.3741	22.9456	22.8501
	SiHa	25.9235	25.5466	26.1829	22.1263	22.0254	21.9838	22.2573	22.2463	22.0059
	W12.Ser1p16	15.7926	15.7161	16.3128	15.9827	15.6881	15.3994	21.7762	21.8053	21.8549		10 pg weights
	W12.Ser1p57	18.4574	19.5288	17.4788	22.1589	22.0453	20.3772	17.0206	17.2379	23.9771			E2	E6	HMBS
	NA6 10pg	20.3466	20.3059	20.2958	19.4999	18.7383	18.6803	18.7103	18.484	18.2979		CaSki, SiHa	7.61548	3.36506	2.87837
	NA6 10pg	15.6802	16.1658	15.7866	15.2663	14.9382	15.4639	15.2703	15.1426	16.3087		C33a, W12.Ser1p16, W12.Ser1p57	0.410468	0.33106	0.359458
dipgen = diploid genome
		Mean calculated copies of each amplicon
		E2	E6	#DipGen	E2/dipgen	E6/dipgen	E2/E6	Ploidy	Viral load
	C33A	2251.25	23246.7	86134.5	0.0261364	0.269888	0.0968417	diploid	0
	CaSki	1.64334e+08	6.28524e+07	72334.6	2271.86	868.912	2.6146	tetraploid	1737.82
	SiHa	75457.2	371136	108323	0.696598	3.42622	0.203314	triploid	5.13932
	W12.Ser1p16	2.4115e+06	2.32319e+06	16282	148.109	142.685	1.03801	diploid	142.685
	W12.Ser1p57	44375.5	61697.6	207487	0.213871	0.297357	0.719242	tetraploid	0.594714
		Range of E2/E6 ratios
		Run1	Run2	Run3	min	max
	C33A	0.0486961	1.0381	1.91085	0.0486961	1.91085
	CaSki	2.44645	1.37233	3.46152	1.37233	3.46152
	SiHa	0.228922	0.112241	0.238115	0.112241	0.238115
	W12.Ser1p16	0.844554	0.761536	1.32021	0.761536	1.32021
	W12.Ser1p57	0.573294	0.708633	3.82356	0.573294	0.708633
	W12.Ser1p57 Set3 E2 Cp values are unreliable, not used.

## Sheet: Assessment of Clinical Sample
		Plate 1 Cp Values											Optimised NA6 calibration curve values
		E2			E6			HMBS					Amplicon	Efficiency	Nt value	Ft value
		rep1	rep2	rep3	rep1	rep2	rep3	rep1	rep2	rep3			E2	0.90838	274293000000	0.010973
	n10	20.5626	20.3987	20.3806	20.4782	20.374	20.313	24.7217	24.7455	24.8424			E6	0.950109	3.3806e+11	0.011023
	n55	32.5601	29.4215	31.3652	22.4862	22.3863	22.5734	23.5636	23.6427	23.3675			HMBS	0.910456	2.28115e+11	0.00871
	G1	26.4638	26.4634	26.3917	23.2545	23.2254	23.3158	22.7412	22.7678	22.6577
	G3	17.3761	17.2934	17.3468	16.2955	16.1931	16.571	24.2544	24.2853	24.005
	G9	30.5191	30.1585	30.7753	15.7378	15.7158	16.0446	24.0954	24.2853	23.8888
	G11	15.2518	15.206	15.1278	13.1842	13.3299	13.2693	23.5004	23.5239	23.6013
	G19	23.0076	22.5725	22.7075	22.5467	22.3009	22.0997	24.1329	24.2911	24.307
	CaSki	30.9531	30.6926	31.3909	30.165	29.478	30.1154	23.3568	23.3972	23.3385		Plate 1 NA6 weighting
	NA6 10pg	15.7655	16.0937	16.2828	15.4129	15.4159	15.7395	14.8469	14.6297	14.5601		E2	E6	HMBS
	NA6 1pg	18.5194	18.959	19.042	18.5321	18.261	18.6323	18.0711	18.0583	18.3656		0.409742	0.329522	0.228885
		Plate 2 Cp Values
		E2			E6			HMBS
		rep1			rep1			rep1
	n12	18.8505	18.8948	18.5099	18.344	18.2168	18.3453	22.5745	22.6525	22.573
	G6	15.3239	15.3184	15.0407	15.0255	15.0349	14.9542	22.8975	22.7057	22.7113
	G12	20.3148	20.1849	20.095	19.5693	19.4214	19.9331	23.6346	23.553	23.2255
	G18	16.9344	16.7193	16.5745	15.9083	15.4722	15.8091	23.1627	23.1943	23.3029
	G26	15.977	15.7477	15.4452	15.7204	15.9515	16.0871	23.1632	23.1203	23.0958
	G30	24.8644	24.5641	24.619	24.1438	24.4445	24.2503	23.4853	23.3782	23.6758
	G31	28.3913	28.4403	28.966	23.8944	23.1506	23.3081	24.0729	24.2954	23.9888
	CaSki	28.303	28.0103	27.8627	27.811	27.6252	27.8321	22.8749	22.7296	22.8327		Plate 2 NA6 weighting
	NA6 10pg	15.5361	16.0336	16.0705	15.3925	15.6106	15.4579	14.9595	15.1347	14.8435		E2	E6	HMBS
	NA6 1pg	18.5578	18.3697	18.8588	18.2119	18.1892	18.4405	17.5505	17.6025	18.1168		0.363795	0.306505	0.228319
dipgen = diploid genome
		Plate 1 calculated copies of each amplicon
		E2	E6	#DipGen	E2/dipgen	E6/dipgen	E2/E6
	n10	211612	137156	2883.19	73.395	47.5708	1.54286
	n55	176.853	33462.8	6196.49	0.0285409	5.40028	0.00528507
	G1	4201.24	20030.5	10552.1	0.398142	1.89825	0.209742
	G3	1.52086e+06	2.09034e+06	3962.04	383.859	527.59	0.727569
	G9	305.558	3.03381e+06	4391.83	0.0695741	690.784	0.000100718
	G11	6.06638e+06	1.57756e+07	6357.78	954.167	2481.3	0.384542
	G19	47590.4	37869.4	3869.13	12.3	9.78759	1.2567
	CaSki	230.828	204.947	7084.11	0.0325839	0.0289305	1.12628
		Plate 2 calculated copies of each amplicon
		E2	E6	#DipGen	E2/dipgen	E6/dipgen	E2/E6
	n12	510960	494977	11725.7	43.5762	42.2132	1.03229
	G6	5.00898e+06	4.54087e+06	10731.8	466.744	423.125	1.10309
	G12	215716	218356	6223.54	34.6614	35.0856	0.98791
	G18	2.02564e+06	2.6906e+06	7850.39	258.03	342.735	0.752858
	G26	3.7952e+06	2.44653e+06	8235.5	460.835	297.071	1.55126
	G30	12285.6	9580.86	6502.38	1.8894	1.47344	1.28231
	G31	1039.62	17976.1	4445.22	0.233873	4.04391	0.0578335
	CaSki	1372.71	888.384	9920.74	0.138368	0.0895482	1.54518
	Sample	Category	E6/dipgen	E2/dipgen
	G30	Low	1.47344	1.8894
	G1	Low	1.89825
	G31	Low	4.04391
	n55	Low	5.40028
	G19	Low	9.78759	12.3
	G12	Low	35.0856	34.6614
	n12	Low	42.2132	43.5762
	n10	Low	47.5708	73.395
	G26	Medium	297.071	460.835
	G18	Medium	342.735	258.03
	G6	Medium	423.125	466.744
	G3	Medium	527.59	383.859
	G9	Medium	690.784
	G11	High	2481.3	954.167
